# Supplementary material for: Sex Disparity in the Nutrition-Related Determinants of Mild Cognitive Impairment: A Case–Control Study
Source: Nutrients. 2025 Jan 10;17(2):248. doi: 10.3390/nu17020248 (PMC11767367; doi:10.3390/nu17020248)
Supplement: Supplementary file 1 [file nutrients-17-00248-s001.zip]

Archive with 1 entries (1 files):
- nutrients-3418878-supplementary.pdf
